# Supplementary material for: Effects of Pyrolysis Temperature on Product Yields and Energy Recovery from Co-Feeding of Cotton Gin Trash, Cow Manure, and Microalgae: A Simulation Study
Source: PLoS One. 2016 Apr 4;11(4):e0152230. doi: 10.1371/journal.pone.0152230 (PMC4820106; doi:10.1371/journal.pone.0152230)
Supplement: S1 Sheet — (XLSX) [file pone.0152230.s001.xlsx]

## Sheet: Yield 
Runs	CGT:CM	Operating Temp	Bio Oil	Bio Char	Gas	Gas	Bio Oil	Bio Char	Losses	Gas	Char	Bio Oil
			Yield (grams)			Yield (%)				HHV (MJ/KG)
1	1.85714	550	76.2867	123.59	36.0526	11.511	27.2452	44.1393	17.1045	4.4374	20.1841	29.4072
2	4	450	107.8	102.44	37.2907	13.3179	38.5	36.5857	11.5964	29.139	18.7301	36.4021
3	2.33333	600	43.3075	186.72	36.3713	10.8209	15.467	66.6857	7.02642	0.872998	20.8714	26.7461
4	1.5	600	69.6654	108.95	34.8808	15.4248	24.8805	38.9107	20.784	2.25968	14.6393	32.5839
5	4	500	117.737	108.29	50.9882	17.6588	42.0491	38.675	1.6171	18.2027	14.9923	31.4813
6	3	550	107.751	113.72	37.2053	14.6476	38.4824	40.6143	6.25568	7.79448	16.8622	28.4118
7	1.85714	450	57.1521	164.4	36.7905	12.068	20.4115	58.7143	8.80628	1.40176	20.9694	31.3147
8	1.5	500	69.4896	127.25	46.5222	16.0552	24.8177	45.4464	13.6806	7.4882	15.8979	31.077
9	1.5	400	98.0208	103.57	38.6196	13.7928	35.0074	36.9893	14.2105	27.7662	13.9305	33.2468
10	2.33333	500	101.235	104.08	62.646	21.9193	36.1554	37.1714	4.75396	16.2789	16.7336	30.2245
11	4	400	42.7004	183.92	32.4711	10.4464	15.2501	65.6857	8.61774	1.52789	21.657	23.2377
12	2.33333	400	99.6416	108.13	38.5094	13.8325	35.5863	38.6179	11.9634	29.4338	12.9831	28.4122
13	3	450	111.208	112.35	38.6683	13.8917	39.7171	40.125	6.26614	27.8011	14.6488	26.5653
14	4	600	121.974	104.16	39.8297	14.8258	43.5621	37.2	4.41218	26.5511	16.4934	26.2454
15	4	400	61.46	170.36	34.9581	11.5116	21.95	60.8429	5.69552	1.29022	22.0524	22.207
16	2.33333	600	115.503	107.39	32.2858	15.9653	41.2511	38.3536	4.43003	3.89231	14.7377	35.5864
17	1.5	600	115.74	111.3	37.5718	13.4374	41.3357	39.75	5.47692	28.9586	15.6487	32.3963
18	1.5	400	64.0505	124.76	40.4829	14.0404	22.8752	44.5571	18.5273	12.7671	17.9613	25.7654
19	4	600	42.7985	155.73	30.1831	8.83871	15.2852	55.6179	20.2583	0.171991	20.8001	35.6139
